# Supplementary material for: Effects of Captivity on the Morphology of the Insertion Sites of the Palmar Radiocarpal Ligaments in Hominoid Primates
Source: Animals (Basel). 2021 Jun 22;11(7):1856. doi: 10.3390/ani11071856 (PMC8300253; doi:10.3390/ani11071856)
Supplement: Supplementary file 1 [file animals-11-01856-s001.zip]

Archive with 1 entries (1 files):
- animals-1232588-supplementary.pdf
